# Supplementary material for: Smelling Wellness: Associations Between Botanic Garden Scentscapes and Human Health Gains
Source: Int J Environ Res Public Health. 2026 Feb 28;23(3):304. doi: 10.3390/ijerph23030304 (PMC13026806; doi:10.3390/ijerph23030304)
Supplement: Supplementary file 1 [file ijerph-23-00304-s001.zip]

Archive with 1 entries (1 files):
- ijerph-4113258-supplementary.pdf
